# Supplementary material for: A fast two-stage active contour model for intensity inhomogeneous image segmentation
Source: PLoS One. 2019 Apr 19;14(4):e0214851. doi: 10.1371/journal.pone.0214851 (PMC6474649; doi:10.1371/journal.pone.0214851)
Supplement: S1 Supporting Information — (ZIP) [file pone.0214851.s002.zip]

Archive with 26 entries (23 files):
- S1 Supporting Information/
- S1 Supporting Information/Accurate Segmentation/
- S1 Supporting Information/Accurate Segmentation/12.bmp
- S1 Supporting Information/Accurate Segmentation/12_2.bmp
- S1 Supporting Information/Accurate Segmentation/BregDiv.m
- S1 Supporting Information/Accurate Segmentation/DeltaPrime_eps.m
- S1 Supporting Information/Accurate Segmentation/Delta_eps.m
- S1 Supporting Information/Accurate Segmentation/GetSegCommonParam.m
- S1 Supporting Information/Accurate Segmentation/GetSegDataAndParam.m
- S1 Supporting Information/Accurate Segmentation/Ini_square.m
- S1 Supporting Information/Accurate Segmentation/LCK121.mat
- S1 Supporting Information/Accurate Segmentation/LCK122.mat
- S1 Supporting Information/Accurate Segmentation/RubostSegCore.m
- S1 Supporting Information/Accurate Segmentation/RubostSegUI.m
- S1 Supporting Information/Coarse Segmentation/
- S1 Supporting Information/Coarse Segmentation/12.bmp
- S1 Supporting Information/Coarse Segmentation/7_2.bmp
- S1 Supporting Information/Coarse Segmentation/BregDiv.m
- S1 Supporting Information/Coarse Segmentation/DeltaPrime_eps.m
- S1 Supporting Information/Coarse Segmentation/Delta_eps.m
- S1 Supporting Information/Coarse Segmentation/GetSegCommonParam.m
- S1 Supporting Information/Coarse Segmentation/GetSegDataAndParam.m
- S1 Supporting Information/Coarse Segmentation/Ini_square.m
- S1 Supporting Information/Coarse Segmentation/LCK121.mat
- S1 Supporting Information/Coarse Segmentation/RubostSegCore.m
- S1 Supporting Information/Coarse Segmentation/RubostSegUI.m
