# Supplementary material for: A fast two-stage active contour model for intensity inhomogeneous image segmentation
Source: PLoS One. 2019 Apr 19;14(4):e0214851. doi: 10.1371/journal.pone.0214851 (PMC6474649; doi:10.1371/journal.pone.0214851)
Supplement: S1 Supporting Information — (ZIP) [file pone.0214851.s002.zip › S1 Supporting Information/Accurate Segmentation/BregDiv.m]

function Breg= BregDiv(A,B)
[row, column]=size(A);
for i=1:row
    for j=1:column
        Breg(i,j)=(B(i,j)-A(i,j)).^2;
    end
end
