# Supplementary material for: A fast two-stage active contour model for intensity inhomogeneous image segmentation
Source: PLoS One. 2019 Apr 19;14(4):e0214851. doi: 10.1371/journal.pone.0214851 (PMC6474649; doi:10.1371/journal.pone.0214851)
Supplement: S1 Supporting Information — (ZIP) [file pone.0214851.s002.zip › S1 Supporting Information/Accurate Segmentation/DeltaPrime_eps.m]

 function out=DeltaPrime_eps(z,epsilon)
if nargin==1
    epsilon = 0.01;
end
out=(-2*epsilon/pi).*z./((epsilon^2+z.^2).^2);
%out=(1/(2*epsilon))*(1+cos(pi*z/epsilon)).*(abs(z)<=epsilon);
end
