# Supplementary material for: A fast two-stage active contour model for intensity inhomogeneous image segmentation
Source: PLoS One. 2019 Apr 19;14(4):e0214851. doi: 10.1371/journal.pone.0214851 (PMC6474649; doi:10.1371/journal.pone.0214851)
Supplement: S1 Supporting Information — (ZIP) [file pone.0214851.s002.zip › S1 Supporting Information/Accurate Segmentation/Delta_eps.m]

function out=Delta_eps(z,epsilon)
if nargin==1
    epsilon=1;
end
epsilon = 0.01;
out=epsilon/pi./(epsilon^2+z.^2);
%out=(1/(2*epsilon))*(1+cos(pi*z/epsilon)).*(abs(z)<=epsilon);
end
