# Supplementary material for: A fast two-stage active contour model for intensity inhomogeneous image segmentation
Source: PLoS One. 2019 Apr 19;14(4):e0214851. doi: 10.1371/journal.pone.0214851 (PMC6474649; doi:10.1371/journal.pone.0214851)
Supplement: S1 Supporting Information — (ZIP) [file pone.0214851.s002.zip › S1 Supporting Information/Accurate Segmentation/GetSegCommonParam.m]

function GetSegCommonParam( );

    global robustSegConf;
    
    robustSegConf.method              	= 'ROBUST';

    robustSegConf.commonParam.timeStep  = 0.1;
    robustSegConf.commonParam.mu        = 1;
    robustSegConf.commonParam.epsilon   = 1.0;
%     %%%%  Using Gaussian Here
%     robustSegConf.commonParam.kernel    = ones(13,13)/169; 
    robustSegConf.commonParam.sigma     = 16;
    robustSegConf.commonParam.kernel    = fspecial('gaussian',round(2*robustSegConf.commonParam.sigma)*2+1,robustSegConf.commonParam.sigma);

end
