# Supplementary material for: A fast two-stage active contour model for intensity inhomogeneous image segmentation
Source: PLoS One. 2019 Apr 19;14(4):e0214851. doi: 10.1371/journal.pone.0214851 (PMC6474649; doi:10.1371/journal.pone.0214851)
Supplement: S1 Supporting Information — (ZIP) [file pone.0214851.s002.zip › S1 Supporting Information/Accurate Segmentation/Ini_square.m]

function a = Ini_square(u, d)
 [m, n] = size (u);
for i =1:min(floor ((m+1)/2),floor((n+1)/2))
   
       a (i, i:n-i+1 ) = (i-d);
       a (i:m-i+1,i) =(i-d);
       a (m-i+1, i:n-i+1) = (i-d);
       a (i:m-i+1,n-i+1) =(i-d);
 
end 
        
