# Supplementary material for: A fast two-stage active contour model for intensity inhomogeneous image segmentation
Source: PLoS One. 2019 Apr 19;14(4):e0214851. doi: 10.1371/journal.pone.0214851 (PMC6474649; doi:10.1371/journal.pone.0214851)
Supplement: S1 Supporting Information — (ZIP) [file pone.0214851.s002.zip › S1 Supporting Information/Accurate Segmentation/RubostSegCore.m]

function robustSegConf = RubostSegCore( robustSegConf );

    %if robustSegConf.isMedianFilter
    %    curIm = medfilt2( robustSegConf.param.inputIm );
   % else
      curIm = robustSegConf.param.inputIm;
    %end

    kernel   = robustSegConf.commonParam.kernel;
    lambda1  = robustSegConf.param.lambda1;
    lambda2  = robustSegConf.param.lambda2;
%    nu       = robustSegConf.param.nu;
    bord     = robustSegConf.param.isBrightOrDark;
    mu       = robustSegConf.commonParam.mu;
    iterNum  = robustSegConf.param.iterNum;
    gamma = robustSegConf.param.gamma;
    epsilon  = robustSegConf.commonParam.epsilon;
    timeStep = robustSegConf.commonParam.timeStep;
    %u0       = imresize(robustSegConf.param.initialLSF,2,'bicubic');
    u0      = robustSegConf.param.initialLSF;
    u       = u0;
    H = fspecial('gaussian',1,0.0075);    % Gaussian smoothing kernel of width 3 and \sigma = 0.75 
    %u        = robustSegConf.param.initialLSF;
    w        = ones(size(curIm));
    
    m        = 1;                               %%%% fuzzyness (unused here)
tic
    for dIter = 1 : iterNum
        
        u       = NeumannBoundCond( u );
        k       = CurvatureCentral( u );
        
        DrcU    = (epsilon/pi)./(epsilon^2.+u.^2);
        Hu      = 0.5*(1+(2/pi)*atan(u./epsilon));
        
        [f1,f2] = LocalBinaryFit( curIm , Hu , w , kernel , bord , m );
                            
        s1          = lambda1.*f1.^2 - lambda2.*f2.^2;             
        s2          = lambda1.*f1    - lambda2.*f2;
        dataForce   = (lambda1-lambda2)*conv2(w,kernel,'same').*curIm.*curIm+conv2(s1.*w,kernel,'same')-2.*curIm.*conv2(s2.*w,kernel,'same');
       t1 = min(abs(DeltaPrime_eps(u)),100).*w.*(lambda2/lambda1).*BregDiv(f2,f1).*(u<0);
       t2 = min(abs(DeltaPrime_eps(u)),100).*w.*(lambda1/lambda2).*BregDiv(f1,f2).*(u>=0);
       G = conv2(t1, kernel, 'same')+conv2(t2, kernel,'same');
        if strcmp( upper(robustSegConf.method) , 'ROBUST' )
            dist      = lambda1*(conv2(Hu.^m,kernel,'same').*curIm.*curIm-2*conv2(Hu.^m.*f1,kernel,'same').*curIm+conv2(Hu.^m.*f1.*f1,kernel,'same')) ...
                      + lambda2*(conv2((1-Hu).^m,kernel,'same').*curIm.*curIm-2*conv2((1-Hu).^m.*f2,kernel,'same').*curIm+conv2((1-Hu).^m.*f2.*f2,kernel,'same'));
            sigmaDist = 255*255/10;
            w         = exp( -dist/sigmaDist );
            w(w<0.1)  = 0;
        end
    
       gradE =-Hu.^(m-1).* Delta_eps(u).*dataForce;

       % A = -Hu.^(m-1).*DrcU.*dataForce;
     %   P = mu*(4*del2(u)-k);
     %   L = nu.*DrcU.*k;
       nGradU = imfilter(gradE./G,H); 
      %  u = u + timeStep*( A + L + P );
       u = u + gamma*nGradU;
        if mod( dIter , 1 ) == 0
            showResult( curIm , u , f1 , f2 , w , dIter );
        end

    end
    
    robustSegConf.result.u  = u;
   % robustSegConf.result.w  = w;
    %robustSegConf.result.f1 = f1;
    %robustSegConf.result.f2 = f2;
toc
end

%%%%%%%%%%%%%%%%%%%%%%%%%%%%%%%%%%%%%%%%%%%%%%%%%%%%%%%%%%%%%%%%%%%%%%%%%%%%%%%%%%%%%%%%%%%%%%

function showResult( curIm , u , f1 , f2 , w , dIter );
    LCK122_m     = curIm;
    LCK122_u     = u;
    save('LCK122.mat','LCK122_m','LCK122_u');
    figure( 100001 );
    pause( 0.1 );
  % subplot( 2 , 3 , 1 );
    imagesc( curIm, [0, 255]);
    colormap(gray);
    hold on; axis off; axis equal;
   [c,h] = contour( u , [0,1 ] , 'r' );
   % title( ['ÕâÊÇµÚ' num2str(dIter) '´Îµü´ú£¡'] );
    hold off;
   % imwrite([c,h],'12.png');
  %  print('-dpng', '12.png');
  %  subplot( 2 , 3 , 2 );
  %  mesh( u );
  %  title( 'Final Level Set Function' );
  %  subplot( 2 , 3 , 3 );
  %  imshow( u , [] );
  %  title( 'Final Level Set Function' );
  %  subplot( 2 , 3 , 4 );
 %   imshow( f1 , [] );
  %  subplot( 2 , 3 , 5 );
  %  imshow( f2 , [] );
  %  subplot( 2 , 3 , 6 );
  %  imshow( w , [] );
end

function [ f1 , f2 ] = LocalBinaryFit( im , Hu , w , kernel , bord , m )

    I   = im.*Hu.^m;
    c1  = conv2( Hu.^m.*w , kernel , 'same' );                             
    c2  = conv2( I.*w  , kernel , 'same' );
    f1  = c2./(c1);
    I   = im.*(1-Hu).^m;
    c1  = conv2( (1-Hu).^m.*w , kernel , 'same' );                             
    c2  = conv2( I.*w      , kernel , 'same' );
    f2  = c2./(c1);
    if bord == 1
        f11 = min( f1 , f2 );
        f22 = max( f1 , f2 );
    elseif bord == -1
        f11 = max( f1 , f2 );
        f22 = min( f1 , f2 );
    else
        f11 = f1;
        f22 = f2;
    end
    f1  = f11;                  
    f2  = f22;
    
end

function g = NeumannBoundCond( f );

    [ h w ]          = size(f);
    g                = f;
    g([1 h],[1 w])   = g([3 h-2],[3 w-2]);  
    g([1 h],2:end-1) = g([3 h-2],2:end-1);          
    g(2:end-1,[1 w]) = g(2:end-1,[3 w-2]);
    
end

function k = CurvatureCentral( u );

    [ux,uy]     = gradient(u);                                  
    normDu      = sqrt(ux.^2+uy.^2+1e-10);
    nx          = ux./normDu;                                       
    ny          = uy./normDu;
    [nxx,junk]  = gradient(nx);                              
    [junk,nyy]  = gradient(ny);                              
    k           = nxx+nyy;
    
end
