# Supplementary material for: A fast two-stage active contour model for intensity inhomogeneous image segmentation
Source: PLoS One. 2019 Apr 19;14(4):e0214851. doi: 10.1371/journal.pone.0214851 (PMC6474649; doi:10.1371/journal.pone.0214851)
Supplement: S1 Supporting Information — (ZIP) [file pone.0214851.s002.zip › S1 Supporting Information/Accurate Segmentation/RubostSegUI.m]

%%%%%%%%%%%%%%%%%%%%%%%%%%%%%%%%%%%%%%%%
%%%%    This is a demo code
%%%%%%%%%%%%%%%%%%%%%%%%%%%%%%%%%%%%%%%

close all;
clear all;
clc;

global robustSegConf;

GetSegCommonParam( );
GetSegDataAndParam( 'DEMO3' );

%%%%    Use Robust
%robustSegConf.method = 'Robust';
%robustSegConf = RubostSegCore( robustSegConf );

% %%%%    Not Use Robustll   mlllll
 robustSegConf.method = 'NoRobust';
 robustSegConf = RubostSegCore( robustSegConf );
 
