# Supplementary material for: A fast two-stage active contour model for intensity inhomogeneous image segmentation
Source: PLoS One. 2019 Apr 19;14(4):e0214851. doi: 10.1371/journal.pone.0214851 (PMC6474649; doi:10.1371/journal.pone.0214851)
Supplement: S1 Supporting Information — (ZIP) [file pone.0214851.s002.zip › S1 Supporting Information/Coarse Segmentation/GetSegDataAndParam.m]

function GetSegDataAndParam( inputInd );

    global robustSegConf;
    switch upper( inputInd )
        case 'DEMO3'
            robustSegConf.isMedianFilter= 0;
            rhoValue = 1;
            robustSegConf.param.inputIm = imread( '12.bmp' );
            robustSegConf.param.inputIm = double( robustSegConf.param.inputIm(:,:,1) );
            maxVal                      = max(robustSegConf.param.inputIm(:));
            %robustSegConf.param.inputIm = imnoise( robustSegConf.param.inputIm/maxVal , 'gaussian',0.1)*maxVal; 
            imwrite( uint8(robustSegConf.param.inputIm) , '7_2.bmp' );
            robustSegConf.param.inputIm = double( imread( '7_2.bmp' ) );
            robustSegConf.param.sigma1 = 0.25;
            robustSegConf.param.kernel = fspecial('gaussian',round(2*robustSegConf.param.sigma1)*2+1,robustSegConf.param.sigma1);
            robustSegConf.param.inputImgY  = conv2(robustSegConf.param.inputIm, robustSegConf.param.kernel ,'same');
            robustSegConf.param.inputImg  = imresize(robustSegConf.param.inputImgY,0.5,'bicubic');
            robustSegConf.param.inputIm = double(robustSegConf.param.inputImg(:,:,1));
            robustSegConf.param.iterNum = 1;
            robustSegConf.param.lambda1 = 1.0;
            robustSegConf.param.lambda2 = 1.0;
            robustSegConf.param.gamma = 2;
            %robustSegConf.param.nu      = 0.0075*255*255;
           % robustSegConf.param.initialLSF  = LBF121_u;
            %robustSegConf.param.initialLSF  = imresize(robustSegConf.param.initialLSF,2,'bicubic');
            robustSegConf.param.initialLSF            = ones(size(robustSegConf.param.inputIm(:,:,1))).*rhoValue;
            robustSegConf.param.initialLSF(2:44,3:43) = -rhoValue;
            %robustSegConf.param.initialLSF    = Pn1_u;
            robustSegConf.param.isBrightOrDark          = -1;
            robustSegConf.isMedianFilter= 1;
    end

end
